# Supplementary material for: Fatty Acid Profile and Escherichia coli and Salmonella sp. Load of Wild-Caught Seaweed Fly Fucellia maritima (Haliday, 1838) (Diptera: Anthomyiidae)
Source: Insects. 2024 Feb 28;15(3):163. doi: 10.3390/insects15030163 (PMC10971112; doi:10.3390/insects15030163)
Supplement: Supplementary file 1 [file insects-15-00163-s001.zip]

Archive with 1 entries (1 files):
- insects-2825047-supplementary.pdf
